# Supplementary material for: ‘A series of unfortunate events’: a case report of infective endocarditis resulting from ventricular arrhythmia ablation
Source: Eur Heart J Case Rep. 2023 Nov 27;7(12):ytad604. doi: 10.1093/ehjcr/ytad604 (PMC10716678; doi:10.1093/ehjcr/ytad604)
Supplement: ytad604_Supplementary_Data [file ytad604_supplementary_data.zip]

Archive with 8 entries (8 files):
- Figure 5 left image.mp4
- Figure 5 right image.mp4
- Figure 1 .mp4
- Figure 2.mp4
- Figure 3.mp4
- Figure 4 left image.mp4
- Figure 4 middle image.mp4
- Figure 4 right image.mp4
